# Supplementary material for: Forebrain Lineage Factor DMRTA2 Is Not Required for Maintenance of H3G34‐Mutant Paediatric High‐Grade Gliomas
Source: J Cell Mol Med. 2026 Jul 25;30(14):e71302. doi: 10.1111/jcmm.71302 (PMC13401718; doi:10.1111/jcmm.71302)
Supplement: Supplementary file 3 — Table S1: Sequences of CRISPR sgRNAs and genotyping primers used in the study. [file JCMM-30-e71302-s002.xlsx]

## Sheet: Sheet1
CRISPR sgRNA sequences
AAVS1	CCTCTAAGGTTTGCTTACGA
DMRTA2-A	GCTGCCCAGCGTGCCCGGCG
DMRTA2-B	TCGCTACCGGTGAGCGTGGC
Genotyping PCR primer sequences
hDMRTA2-Fwd	GGCCCAAATTTCCCTCTCCA
hDMRTA2-Rev	TTCCAGCGACAGTAGCGTTT
